# Supplementary material for: Gut microbiome functionality might be associated with exercise tolerance and recurrence of resected early-stage lung cancer patients
Source: PLoS One. 2021 Nov 18;16(11):e0259898. doi: 10.1371/journal.pone.0259898 (PMC8601557; doi:10.1371/journal.pone.0259898)
Supplement: S2 Table — (TSV) [file pone.0259898.s007.tsv]

Species	Pvalue
Adlercreutzia equolifaciens	0.012792
Alistipes finegoldii	0.039243
Alistipes onderdonkii	0.018066
Alistipes shahii	0.01315
Alistipes unclassified	0.027708
Bacteroides stercoris	0.047913
Bacteroides xylanisolvens	0.027708
Barnesiella intestinihominis	0.002625
Bilophila unclassified	0.005062
Coprobacillus unclassified	0.005062
Coprobacter fastidiosus	0.04995
Dorea longicatena	0.030327
Eggerthella unclassified	0.005062
Escherichia coli	0.025574
Escherichia unclassified	0.001474
Gemella sanguinis	0.043114
Granulicatella unclassified	0.005062
Klebsiella pneumoniae	0.011719
Lachnospiraceae bacterium 5 1 57FAA	0.035692
Lactobacillus fermentum	0.035692
Lactobacillus reuteri	0.046853
Odoribacter splanchnicus	0.025843
Olsenella unclassified	0.01796
Oscillibacter unclassified	0.000982
Parabacteroides distasonis	0.041327
Parabacteroides merdae	0.030327
Peptostreptococcaceae noname unclassified	0.01796
Pseudoflavonifractor capillosus	0.009925
Subdoligranulum unclassified	6.1E-05
Sutterella wadsworthensis	0.046399
Turicibacter unclassified	0.01796
Veillonella unclassified	0.011719
