# Supplementary material for: Gut microbiome functionality might be associated with exercise tolerance and recurrence of resected early-stage lung cancer patients
Source: PLoS One. 2021 Nov 18;16(11):e0259898. doi: 10.1371/journal.pone.0259898 (PMC8601557; doi:10.1371/journal.pone.0259898)
Supplement: S3 Table — (TSV) [file pone.0259898.s008.tsv]

Pathway	Pvalue
1CMET2-PWY: N10-formyl-tetrahydrofolate biosynthesis	0.006713867
ANAGLYCOLYSIS-PWY: glycolysis III (from glucose)	0.030151367
ARG+POLYAMINE-SYN: superpathway of arginine and polyamine biosynthesis	0.035339356
ARGSYNBSUB-PWY: L-arginine biosynthesis II (acetyl cycle)	0.04125977
CENTFERM-PWY: pyruvate fermentation to butanoate	0.02557373
CITRULBIO-PWY: L-citrulline biosynthesis	0.003356934
COA-PWY-1: coenzyme A biosynthesis II (mammalian)	0.012451172
ECASYN-PWY: enterobacterial common antigen biosynthesis	0.027707849
ENTBACSYN-PWY: enterobactin biosynthesis	0.030327343
FAO-PWY: fatty acid &beta;-oxidation I	0.041259766
FERMENTATION-PWY: mixed acid fermentation	0.003356934
FOLSYN-PWY: superpathway of tetrahydrofolate biosynthesis and salvage	0.02557373
FUCCAT-PWY: fucose degradation	0.002624512
GALACT-GLUCUROCAT-PWY: superpathway of hexuronide and hexuronate degradation	0.03533936
GALACTUROCAT-PWY: D-galacturonate degradation I	0.047912598
GLUCOSE1PMETAB-PWY: glucose and glucose-1-phosphate degradation	0.02154541
GLUDEG-I-PWY: GABA shunt	0.035339355
GLYCOL-GLYOXDEG-PWY: superpathway of glycol metabolism and degradation	0.015653551
GLYOXYLATE-BYPASS: glyoxylate cycle	0.041259766
HOMOSER-METSYN-PWY: L-methionine biosynthesis I	0.012451172
KDO-NAGLIPASYN-PWY: superpathway of (Kdo)2-lipid A biosynthesis	0.030327343
KETOGLUCONMET-PWY: ketogluconate metabolism	0.018566712
MET-SAM-PWY: superpathway of S-adenosyl-L-methionine biosynthesis	0.005371094
METHANOGENESIS-PWY: methanogenesis from H2 and CO2	0.027707849
METSYN-PWY: L-homoserine and L-methionine biosynthesis	0.02154541
NAD-BIOSYNTHESIS-II: NAD salvage pathway II	0.012451172
P105-PWY: TCA cycle IV (2-oxoglutarate decarboxylase)	0.035339355
P124-PWY: Bifidobacterium shunt	0.005062032
P461-PWY: hexitol fermentation to lactate, formate, ethanol and acetate	0.015075684
POLYISOPRENSYN-PWY: polyisoprenoid biosynthesis (E. coli)	0.002624512
PPGPPMET-PWY: ppGpp biosynthesis	0.000305176
PWY-3841: folate transformations II	0.004272461
PWY-4041: &gamma;-glutamyl cycle	0.030327343
PWY-4981: L-proline biosynthesis II (from arginine)	0.018066406
PWY-4984: urea cycle	0.004272461
PWY-5030: L-histidine degradation III	0.012451172
PWY-5189: tetrapyrrole biosynthesis II (from glycine)	0.002624512
PWY-5505: L-glutamate and L-glutamine biosynthesis	0.006713867
PWY-561: superpathway of glyoxylate cycle and fatty acid degradation	0.030151367
PWY-5659: GDP-mannose biosynthesis	0.030151367
PWY-5690: TCA cycle II (plants and fungi)	0.035339355
PWY-5695: urate biosynthesis/inosine 5'-phosphate degradation	0.047912598
PWY-5705: allantoin degradation to glyoxylate III	0.02557373
PWY-5913: TCA cycle VI (obligate autotrophs)	0.000305176
PWY-6125: superpathway of guanosine nucleotides de novo biosynthesis II	0.047912598
PWY-6126: superpathway of adenosine nucleotides de novo biosynthesis II	0.035339355
PWY-6147: 6-hydroxymethyl-dihydropterin diphosphate biosynthesis I	0.047912598
PWY-6165: chorismate biosynthesis II (archaea)	0.027707849
PWY-6167: flavin biosynthesis II (archaea)	0.027707849
PWY-6385: peptidoglycan biosynthesis III (mycobacteria)	0.00201416
PWY-6519: 8-amino-7-oxononanoate biosynthesis I	0.041259766
PWY-6545: pyrimidine deoxyribonucleotides de novo biosynthesis III	0.02557373
PWY-6588: pyruvate fermentation to acetone	0.015075684
PWY-6590: superpathway of Clostridium acetobutylicum acidogenic fermentation	0.02557373
PWY-6606: guanosine nucleotides degradation II	0.047912598
PWY-6612: superpathway of tetrahydrofolate biosynthesis	0.012451172
PWY-6629: superpathway of L-tryptophan biosynthesis	0.015653551
PWY-6630: superpathway of L-tyrosine biosynthesis	0.035339355
PWY-6859: all-trans-farnesol biosynthesis	0.047912598
PWY-6892: thiazole biosynthesis I (E. coli)	0.000427246
PWY-6936: seleno-amino acid biosynthesis	0.005371094
PWY-7003: glycerol degradation to butanol	0.018066406
PWY-7115: C4 photosynthetic carbon assimilation cycle, NAD-ME type	0.041326859
PWY-7184: pyrimidine deoxyribonucleotides de novo biosynthesis I	0.035339355
PWY-7220: adenosine deoxyribonucleotides de novo biosynthesis II	0.04125977
PWY-7228: superpathway of guanosine nucleotides de novo biosynthesis I	0.035339355
PWY-7229: superpathway of adenosine nucleotides de novo biosynthesis I	0.015075684
PWY-7269: NAD/NADP-NADH/NADPH mitochondrial interconversion (yeast)	0.012451172
PWY-7315: dTDP-N-acetylthomosamine biosynthesis	0.018566712
PWY-7409: phospholipid remodeling (phosphatidylethanolamine, yeast)	0.035339355
PWY0-1061: superpathway of L-alanine biosynthesis	0.041259766
PWY0-1533: methylphosphonate degradation I	0.041326859
PWY0-166: superpathway of pyrimidine deoxyribonucleotides de novo biosynthesis (E. coli)	0.047912598
PWY0-845: superpathway of pyridoxal 5'-phosphate biosynthesis and salvage	0.030151367
REDCITCYC: TCA cycle VIII (helicobacter)	0.035339355
SALVADEHYPOX-PWY: adenosine nucleotides degradation II	0.035339355
THISYN-PWY: superpathway of thiamin diphosphate biosynthesis I	0.00201416
TRPSYN-PWY: L-tryptophan biosynthesis	0.02557373
