# Supplementary material for: Gut microbiome functionality might be associated with exercise tolerance and recurrence of resected early-stage lung cancer patients
Source: PLoS One. 2021 Nov 18;16(11):e0259898. doi: 10.1371/journal.pone.0259898 (PMC8601557; doi:10.1371/journal.pone.0259898)
Supplement: S4 Table — (TSV) [file pone.0259898.s009.tsv]

Parameter	Feature	Correlation	Significance
FEV1%	Eggerthella unclassified	0.112969023
TLC%	Eggerthella unclassified	0.392628539
RV%	Eggerthella unclassified	0.611581815	*
sGaw%	Eggerthella unclassified	-0.254331555
Terhelés max. (Watt)	Eggerthella unclassified	-0.228869421
VE max.	Eggerthella unclassified	-0.181532167
VO2 max/kg	Eggerthella unclassified	0.179786363
O2/HR	Eggerthella unclassified	-0.115560677
VE/VCO2	Eggerthella unclassified	-0.39549413
VE/VO2	Eggerthella unclassified	-0.163411678
FEV1%	Barnesiella intestinihominis	0.534206292
TLC%	Barnesiella intestinihominis	0.175164489
RV%	Barnesiella intestinihominis	-0.358313064
sGaw%	Barnesiella intestinihominis	-0.066311538
Terhelés max. (Watt)	Barnesiella intestinihominis	-0.617080372	*
VE max.	Barnesiella intestinihominis	-0.532154279
VO2 max/kg	Barnesiella intestinihominis	-0.560474034
O2/HR	Barnesiella intestinihominis	-0.656960416	*
VE/VCO2	Barnesiella intestinihominis	0.397568199
VE/VO2	Barnesiella intestinihominis	0.5125569
FEV1%	Parabacteroides distasonis	0.276350257
TLC%	Parabacteroides distasonis	-0.001162936
RV%	Parabacteroides distasonis	-0.261852122
sGaw%	Parabacteroides distasonis	-0.15161976
Terhelés max. (Watt)	Parabacteroides distasonis	-0.610584898	*
VE max.	Parabacteroides distasonis	-0.213433944
VO2 max/kg	Parabacteroides distasonis	-0.35036097
O2/HR	Parabacteroides distasonis	-0.313580583
VE/VCO2	Parabacteroides distasonis	0.501081423
VE/VO2	Parabacteroides distasonis	0.723448183	**
FEV1%	Parabacteroides merdae	-0.094297775
TLC%	Parabacteroides merdae	0.463147757
RV%	Parabacteroides merdae	0.813465977	**
sGaw%	Parabacteroides merdae	0.177112414
Terhelés max. (Watt)	Parabacteroides merdae	0.185297391
VE max.	Parabacteroides merdae	0.093669401
VO2 max/kg	Parabacteroides merdae	0.465887215
O2/HR	Parabacteroides merdae	0.277158212
VE/VCO2	Parabacteroides merdae	-0.311300646
VE/VO2	Parabacteroides merdae	-0.469187428
FEV1%	Alistipes onderdonkii	0.351130823
TLC%	Alistipes onderdonkii	0.303133209
RV%	Alistipes onderdonkii	0.03454392
sGaw%	Alistipes onderdonkii	0.656625327	*
Terhelés max. (Watt)	Alistipes onderdonkii	-0.597035687	*
VE max.	Alistipes onderdonkii	-0.268935373
VO2 max/kg	Alistipes onderdonkii	-0.024383972
O2/HR	Alistipes onderdonkii	-0.368275415
VE/VCO2	Alistipes onderdonkii	0.589936126	*
VE/VO2	Alistipes onderdonkii	0.451185414
FEV1%	Gemella sanguinis	-0.285519947
TLC%	Gemella sanguinis	-0.039398265
RV%	Gemella sanguinis	0.468083944
sGaw%	Gemella sanguinis	-0.192307639
Terhelés max. (Watt)	Gemella sanguinis	0.059549217
VE max.	Gemella sanguinis	0.221442041
VO2 max/kg	Gemella sanguinis	0.720873488	**
O2/HR	Gemella sanguinis	0.147611659
VE/VCO2	Gemella sanguinis	0.005155559
VE/VO2	Gemella sanguinis	0.093481525
FEV1%	Granulicatella unclassified	-0.272870678
TLC%	Granulicatella unclassified	-0.145221736
RV%	Granulicatella unclassified	0.300658087
sGaw%	Granulicatella unclassified	-0.421367321
Terhelés max. (Watt)	Granulicatella unclassified	0.185163604
VE max.	Granulicatella unclassified	0.459551543
VO2 max/kg	Granulicatella unclassified	0.669209008	*
O2/HR	Granulicatella unclassified	0.413953553
VE/VCO2	Granulicatella unclassified	-0.074779462
VE/VO2	Granulicatella unclassified	0.046820314
FEV1%	Dorea longicatena	-0.504731173
TLC%	Dorea longicatena	-0.512792879
RV%	Dorea longicatena	-0.440728656
sGaw%	Dorea longicatena	-0.70539195	*
Terhelés max. (Watt)	Dorea longicatena	0.192763181
VE max.	Dorea longicatena	0.142534831
VO2 max/kg	Dorea longicatena	-0.173026999
O2/HR	Dorea longicatena	0.13260511
VE/VCO2	Dorea longicatena	-0.144958077
VE/VO2	Dorea longicatena	0.092075665
FEV1%	Lachnospiraceae bacterium 5 1 57FAA	0.348033539
TLC%	Lachnospiraceae bacterium 5 1 57FAA	0.666454842	*
RV%	Lachnospiraceae bacterium 5 1 57FAA	0.813570346	**
sGaw%	Lachnospiraceae bacterium 5 1 57FAA	0.158396663
Terhelés max. (Watt)	Lachnospiraceae bacterium 5 1 57FAA	-0.144687988
VE max.	Lachnospiraceae bacterium 5 1 57FAA	-0.131133281
VO2 max/kg	Lachnospiraceae bacterium 5 1 57FAA	0.313881895
O2/HR	Lachnospiraceae bacterium 5 1 57FAA	-0.049442639
VE/VCO2	Lachnospiraceae bacterium 5 1 57FAA	-0.474969013
VE/VO2	Lachnospiraceae bacterium 5 1 57FAA	-0.397329519
FEV1%	Coprobacillus unclassified	0.389022307
TLC%	Coprobacillus unclassified	0.380573333
RV%	Coprobacillus unclassified	0.348544949
sGaw%	Coprobacillus unclassified	0.032993273
Terhelés max. (Watt)	Coprobacillus unclassified	-0.394378164
VE max.	Coprobacillus unclassified	-0.660326894	*
VO2 max/kg	Coprobacillus unclassified	0.010140216
O2/HR	Coprobacillus unclassified	-0.629634572	*
VE/VCO2	Coprobacillus unclassified	0.375735388
VE/VO2	Coprobacillus unclassified	0.224910531
FEV1%	Veillonella unclassified	-0.549227731
TLC%	Veillonella unclassified	-0.457111439
RV%	Veillonella unclassified	0.149302141
sGaw%	Veillonella unclassified	-0.306578789
Terhelés max. (Watt)	Veillonella unclassified	0.559011165
VE max.	Veillonella unclassified	0.479029485
VO2 max/kg	Veillonella unclassified	0.331340168
O2/HR	Veillonella unclassified	0.591979199	*
VE/VCO2	Veillonella unclassified	-0.276190761
VE/VO2	Veillonella unclassified	-0.300147514
FEV1%	Bilophila unclassified	0.464236325
TLC%	Bilophila unclassified	0.350844646
RV%	Bilophila unclassified	0.278998913
sGaw%	Bilophila unclassified	-0.06219899
Terhelés max. (Watt)	Bilophila unclassified	-0.560389868
VE max.	Bilophila unclassified	-0.61708999	*
VO2 max/kg	Bilophila unclassified	-0.243440649
O2/HR	Bilophila unclassified	-0.642642188	*
VE/VCO2	Bilophila unclassified	0.109215604
VE/VO2	Bilophila unclassified	0.2351017
FEV1%	ENTBACSYN-PWY: enterobactin biosynthesis	-0.247917481
TLC%	ENTBACSYN-PWY: enterobactin biosynthesis	-0.263354514
RV%	ENTBACSYN-PWY: enterobactin biosynthesis	0.025951773
sGaw%	ENTBACSYN-PWY: enterobactin biosynthesis	-0.285020692
Terhelés max. (Watt)	ENTBACSYN-PWY: enterobactin biosynthesis	0.076128962
VE max.	ENTBACSYN-PWY: enterobactin biosynthesis	0.352550573
VO2 max/kg	ENTBACSYN-PWY: enterobactin biosynthesis	0.142414241
O2/HR	ENTBACSYN-PWY: enterobactin biosynthesis	0.370684365
VE/VCO2	ENTBACSYN-PWY: enterobactin biosynthesis	-0.582500794	*
VE/VO2	ENTBACSYN-PWY: enterobactin biosynthesis	-0.328135675
FEV1%	FERMENTATION-PWY: mixed acid fermentation	-0.381755781
TLC%	FERMENTATION-PWY: mixed acid fermentation	-0.422111506
RV%	FERMENTATION-PWY: mixed acid fermentation	-0.123678635
sGaw%	FERMENTATION-PWY: mixed acid fermentation	-0.135418299
Terhelés max. (Watt)	FERMENTATION-PWY: mixed acid fermentation	0.523236697
VE max.	FERMENTATION-PWY: mixed acid fermentation	0.415470836
VO2 max/kg	FERMENTATION-PWY: mixed acid fermentation	0.059077048
O2/HR	FERMENTATION-PWY: mixed acid fermentation	0.38466313
VE/VCO2	FERMENTATION-PWY: mixed acid fermentation	-0.650331613	*
VE/VO2	FERMENTATION-PWY: mixed acid fermentation	-0.527884303
FEV1%	GLYOXYLATE-BYPASS: glyoxylate cycle	-0.239153714
TLC%	GLYOXYLATE-BYPASS: glyoxylate cycle	-0.23710142
RV%	GLYOXYLATE-BYPASS: glyoxylate cycle	0.027022096
sGaw%	GLYOXYLATE-BYPASS: glyoxylate cycle	-0.348253854
Terhelés max. (Watt)	GLYOXYLATE-BYPASS: glyoxylate cycle	0.053886872
VE max.	GLYOXYLATE-BYPASS: glyoxylate cycle	0.275425418
VO2 max/kg	GLYOXYLATE-BYPASS: glyoxylate cycle	0.100426878
O2/HR	GLYOXYLATE-BYPASS: glyoxylate cycle	0.397354664
VE/VCO2	GLYOXYLATE-BYPASS: glyoxylate cycle	-0.588927697	*
VE/VO2	GLYOXYLATE-BYPASS: glyoxylate cycle	-0.398121037
FEV1%	KDO-NAGLIPASYN-PWY: superpathway of (Kdo)2-lipid A biosynthesis	-0.25834789
TLC%	KDO-NAGLIPASYN-PWY: superpathway of (Kdo)2-lipid A biosynthesis	-0.25061985
RV%	KDO-NAGLIPASYN-PWY: superpathway of (Kdo)2-lipid A biosynthesis	0.052862984
sGaw%	KDO-NAGLIPASYN-PWY: superpathway of (Kdo)2-lipid A biosynthesis	-0.311815586
Terhelés max. (Watt)	KDO-NAGLIPASYN-PWY: superpathway of (Kdo)2-lipid A biosynthesis	0.077393216
VE max.	KDO-NAGLIPASYN-PWY: superpathway of (Kdo)2-lipid A biosynthesis	0.314927388
VO2 max/kg	KDO-NAGLIPASYN-PWY: superpathway of (Kdo)2-lipid A biosynthesis	0.165916647
O2/HR	KDO-NAGLIPASYN-PWY: superpathway of (Kdo)2-lipid A biosynthesis	0.348320005
VE/VCO2	KDO-NAGLIPASYN-PWY: superpathway of (Kdo)2-lipid A biosynthesis	-0.580792073	*
VE/VO2	KDO-NAGLIPASYN-PWY: superpathway of (Kdo)2-lipid A biosynthesis	-0.345246601
FEV1%	P105-PWY: TCA cycle IV (2-oxoglutarate decarboxylase)	-0.284453914
TLC%	P105-PWY: TCA cycle IV (2-oxoglutarate decarboxylase)	-0.259157415
RV%	P105-PWY: TCA cycle IV (2-oxoglutarate decarboxylase)	0.029614295
sGaw%	P105-PWY: TCA cycle IV (2-oxoglutarate decarboxylase)	-0.316664547
Terhelés max. (Watt)	P105-PWY: TCA cycle IV (2-oxoglutarate decarboxylase)	0.112394405
VE max.	P105-PWY: TCA cycle IV (2-oxoglutarate decarboxylase)	0.332889673
VO2 max/kg	P105-PWY: TCA cycle IV (2-oxoglutarate decarboxylase)	0.13516298
O2/HR	P105-PWY: TCA cycle IV (2-oxoglutarate decarboxylase)	0.400497596
VE/VCO2	P105-PWY: TCA cycle IV (2-oxoglutarate decarboxylase)	-0.638468203	*
VE/VO2	P105-PWY: TCA cycle IV (2-oxoglutarate decarboxylase)	-0.406946863
FEV1%	P124-PWY: Bifidobacterium shunt	0.345974875
TLC%	P124-PWY: Bifidobacterium shunt	0.246010733
RV%	P124-PWY: Bifidobacterium shunt	0.13057406
sGaw%	P124-PWY: Bifidobacterium shunt	0.74986893	**
Terhelés max. (Watt)	P124-PWY: Bifidobacterium shunt	-0.14135789
VE max.	P124-PWY: Bifidobacterium shunt	0.054133563
VO2 max/kg	P124-PWY: Bifidobacterium shunt	0.318986427
O2/HR	P124-PWY: Bifidobacterium shunt	-0.378124755
VE/VCO2	P124-PWY: Bifidobacterium shunt	0.635508804	*
VE/VO2	P124-PWY: Bifidobacterium shunt	0.624356901	*
FEV1%	PPGPPMET-PWY: ppGpp biosynthesis	-0.045224556
TLC%	PPGPPMET-PWY: ppGpp biosynthesis	0.012661581
RV%	PPGPPMET-PWY: ppGpp biosynthesis	0.189883972
sGaw%	PPGPPMET-PWY: ppGpp biosynthesis	-0.621631765	*
Terhelés max. (Watt)	PPGPPMET-PWY: ppGpp biosynthesis	-0.318943823
VE max.	PPGPPMET-PWY: ppGpp biosynthesis	0.079920624
VO2 max/kg	PPGPPMET-PWY: ppGpp biosynthesis	0.178294562
O2/HR	PPGPPMET-PWY: ppGpp biosynthesis	0.130407388
VE/VCO2	PPGPPMET-PWY: ppGpp biosynthesis	-0.079510382
VE/VO2	PPGPPMET-PWY: ppGpp biosynthesis	0.214728193
FEV1%	PWY-4984: urea cycle	0.17628892
TLC%	PWY-4984: urea cycle	0.314367196
RV%	PWY-4984: urea cycle	0.287170498
sGaw%	PWY-4984: urea cycle	-0.295676564
Terhelés max. (Watt)	PWY-4984: urea cycle	-0.581025347	*
VE max.	PWY-4984: urea cycle	-0.497832513
VO2 max/kg	PWY-4984: urea cycle	-0.329528082
O2/HR	PWY-4984: urea cycle	-0.134607933
VE/VCO2	PWY-4984: urea cycle	-0.035413583
VE/VO2	PWY-4984: urea cycle	-0.056844724
FEV1%	PWY-5189: tetrapyrrole biosynthesis II (from glycine)	-0.136493328
TLC%	PWY-5189: tetrapyrrole biosynthesis II (from glycine)	-0.008055554
RV%	PWY-5189: tetrapyrrole biosynthesis II (from glycine)	0.186644968
sGaw%	PWY-5189: tetrapyrrole biosynthesis II (from glycine)	-0.082567007
Terhelés max. (Watt)	PWY-5189: tetrapyrrole biosynthesis II (from glycine)	0.212557694
VE max.	PWY-5189: tetrapyrrole biosynthesis II (from glycine)	0.650230532	*
VO2 max/kg	PWY-5189: tetrapyrrole biosynthesis II (from glycine)	0.517958143
O2/HR	PWY-5189: tetrapyrrole biosynthesis II (from glycine)	0.609779525	*
VE/VCO2	PWY-5189: tetrapyrrole biosynthesis II (from glycine)	-0.201784403
VE/VO2	PWY-5189: tetrapyrrole biosynthesis II (from glycine)	-0.049371376
FEV1%	PWY-5505: L-glutamate and L-glutamine biosynthesis	-0.209491522
TLC%	PWY-5505: L-glutamate and L-glutamine biosynthesis	-0.2524705
RV%	PWY-5505: L-glutamate and L-glutamine biosynthesis	0.088411164
sGaw%	PWY-5505: L-glutamate and L-glutamine biosynthesis	-0.302993485
Terhelés max. (Watt)	PWY-5505: L-glutamate and L-glutamine biosynthesis	0.268858406
VE max.	PWY-5505: L-glutamate and L-glutamine biosynthesis	0.374951659
VO2 max/kg	PWY-5505: L-glutamate and L-glutamine biosynthesis	0.071116039
O2/HR	PWY-5505: L-glutamate and L-glutamine biosynthesis	0.411987597
VE/VCO2	PWY-5505: L-glutamate and L-glutamine biosynthesis	-0.698608839	*
VE/VO2	PWY-5505: L-glutamate and L-glutamine biosynthesis	-0.484446427
FEV1%	PWY-561: superpathway of glyoxylate cycle and fatty acid degradation	-0.234594925
TLC%	PWY-561: superpathway of glyoxylate cycle and fatty acid degradation	-0.176403823
RV%	PWY-561: superpathway of glyoxylate cycle and fatty acid degradation	0.094445241
sGaw%	PWY-561: superpathway of glyoxylate cycle and fatty acid degradation	-0.327002621
Terhelés max. (Watt)	PWY-561: superpathway of glyoxylate cycle and fatty acid degradation	0.084735111
VE max.	PWY-561: superpathway of glyoxylate cycle and fatty acid degradation	0.207550109
VO2 max/kg	PWY-561: superpathway of glyoxylate cycle and fatty acid degradation	0.171977596
O2/HR	PWY-561: superpathway of glyoxylate cycle and fatty acid degradation	0.26896312
VE/VCO2	PWY-561: superpathway of glyoxylate cycle and fatty acid degradation	-0.607157166	*
VE/VO2	PWY-561: superpathway of glyoxylate cycle and fatty acid degradation	-0.40059248
FEV1%	PWY-5695: urate biosynthesis/inosine 5'-phosphate degradation	-0.501576083
TLC%	PWY-5695: urate biosynthesis/inosine 5'-phosphate degradation	-0.447239565
RV%	PWY-5695: urate biosynthesis/inosine 5'-phosphate degradation	-0.232940568
sGaw%	PWY-5695: urate biosynthesis/inosine 5'-phosphate degradation	-0.583374923	*
Terhelés max. (Watt)	PWY-5695: urate biosynthesis/inosine 5'-phosphate degradation	0.194533355
VE max.	PWY-5695: urate biosynthesis/inosine 5'-phosphate degradation	0.114130955
VO2 max/kg	PWY-5695: urate biosynthesis/inosine 5'-phosphate degradation	-0.145261341
O2/HR	PWY-5695: urate biosynthesis/inosine 5'-phosphate degradation	0.130104724
VE/VCO2	PWY-5695: urate biosynthesis/inosine 5'-phosphate degradation	-0.469339231
VE/VO2	PWY-5695: urate biosynthesis/inosine 5'-phosphate degradation	-0.196173742
FEV1%	PWY-5705: allantoin degradation to glyoxylate III	-0.270982133
TLC%	PWY-5705: allantoin degradation to glyoxylate III	-0.214821693
RV%	PWY-5705: allantoin degradation to glyoxylate III	0.066641631
sGaw%	PWY-5705: allantoin degradation to glyoxylate III	-0.333873107
Terhelés max. (Watt)	PWY-5705: allantoin degradation to glyoxylate III	0.083252454
VE max.	PWY-5705: allantoin degradation to glyoxylate III	0.261670596
VO2 max/kg	PWY-5705: allantoin degradation to glyoxylate III	0.110408995
O2/HR	PWY-5705: allantoin degradation to glyoxylate III	0.40597441
VE/VCO2	PWY-5705: allantoin degradation to glyoxylate III	-0.634808583	*
VE/VO2	PWY-5705: allantoin degradation to glyoxylate III	-0.451469025
FEV1%	PWY-6147: 6-hydroxymethyl-dihydropterin diphosphate biosynthesis I	-0.064604073
TLC%	PWY-6147: 6-hydroxymethyl-dihydropterin diphosphate biosynthesis I	-0.331207247
RV%	PWY-6147: 6-hydroxymethyl-dihydropterin diphosphate biosynthesis I	-0.656912179	*
sGaw%	PWY-6147: 6-hydroxymethyl-dihydropterin diphosphate biosynthesis I	0.178442829
Terhelés max. (Watt)	PWY-6147: 6-hydroxymethyl-dihydropterin diphosphate biosynthesis I	0.072665615
VE max.	PWY-6147: 6-hydroxymethyl-dihydropterin diphosphate biosynthesis I	-0.295112983
VO2 max/kg	PWY-6147: 6-hydroxymethyl-dihydropterin diphosphate biosynthesis I	-0.394139264
O2/HR	PWY-6147: 6-hydroxymethyl-dihydropterin diphosphate biosynthesis I	-0.297747192
VE/VCO2	PWY-6147: 6-hydroxymethyl-dihydropterin diphosphate biosynthesis I	0.229698719
VE/VO2	PWY-6147: 6-hydroxymethyl-dihydropterin diphosphate biosynthesis I	-0.024773583
FEV1%	PWY-6519: 8-amino-7-oxononanoate biosynthesis I	-0.317000265
TLC%	PWY-6519: 8-amino-7-oxononanoate biosynthesis I	-0.19464528
RV%	PWY-6519: 8-amino-7-oxononanoate biosynthesis I	0.152748934
sGaw%	PWY-6519: 8-amino-7-oxononanoate biosynthesis I	-0.350962287
Terhelés max. (Watt)	PWY-6519: 8-amino-7-oxononanoate biosynthesis I	0.127876435
VE max.	PWY-6519: 8-amino-7-oxononanoate biosynthesis I	0.234014078
VO2 max/kg	PWY-6519: 8-amino-7-oxononanoate biosynthesis I	0.148535517
O2/HR	PWY-6519: 8-amino-7-oxononanoate biosynthesis I	0.419104196
VE/VCO2	PWY-6519: 8-amino-7-oxononanoate biosynthesis I	-0.700738996	*
VE/VO2	PWY-6519: 8-amino-7-oxononanoate biosynthesis I	-0.540531249
FEV1%	PWY-6606: guanosine nucleotides degradation II	-0.090086531
TLC%	PWY-6606: guanosine nucleotides degradation II	0.059839205
RV%	PWY-6606: guanosine nucleotides degradation II	0.131392625
sGaw%	PWY-6606: guanosine nucleotides degradation II	0.374377299
Terhelés max. (Watt)	PWY-6606: guanosine nucleotides degradation II	0.018027993
VE max.	PWY-6606: guanosine nucleotides degradation II	0.605249583	*
VO2 max/kg	PWY-6606: guanosine nucleotides degradation II	0.280402124
O2/HR	PWY-6606: guanosine nucleotides degradation II	0.496851422
VE/VCO2	PWY-6606: guanosine nucleotides degradation II	-0.101565424
VE/VO2	PWY-6606: guanosine nucleotides degradation II	0.044705009
FEV1%	PWY-6629: superpathway of L-tryptophan biosynthesis	-0.267758266
TLC%	PWY-6629: superpathway of L-tryptophan biosynthesis	-0.343567894
RV%	PWY-6629: superpathway of L-tryptophan biosynthesis	0.00037586
sGaw%	PWY-6629: superpathway of L-tryptophan biosynthesis	-0.270134655
Terhelés max. (Watt)	PWY-6629: superpathway of L-tryptophan biosynthesis	0.202216463
VE max.	PWY-6629: superpathway of L-tryptophan biosynthesis	0.366387172
VO2 max/kg	PWY-6629: superpathway of L-tryptophan biosynthesis	0.135976752
O2/HR	PWY-6629: superpathway of L-tryptophan biosynthesis	0.342983342
VE/VCO2	PWY-6629: superpathway of L-tryptophan biosynthesis	-0.593835551	*
VE/VO2	PWY-6629: superpathway of L-tryptophan biosynthesis	-0.344459811
FEV1%	PWY-6892: thiazole biosynthesis I (E. coli)	-0.147807475
TLC%	PWY-6892: thiazole biosynthesis I (E. coli)	-0.076181719
RV%	PWY-6892: thiazole biosynthesis I (E. coli)	0.295194898
sGaw%	PWY-6892: thiazole biosynthesis I (E. coli)	0.039553701
Terhelés max. (Watt)	PWY-6892: thiazole biosynthesis I (E. coli)	0.07127694
VE max.	PWY-6892: thiazole biosynthesis I (E. coli)	0.419753863
VO2 max/kg	PWY-6892: thiazole biosynthesis I (E. coli)	0.233338564
O2/HR	PWY-6892: thiazole biosynthesis I (E. coli)	0.448846128
VE/VCO2	PWY-6892: thiazole biosynthesis I (E. coli)	-0.597361911	*
VE/VO2	PWY-6892: thiazole biosynthesis I (E. coli)	-0.423201281
FEV1%	PWY-7269: NAD/NADP-NADH/NADPH mitochondrial interconversion (yeast)	-0.337589922
TLC%	PWY-7269: NAD/NADP-NADH/NADPH mitochondrial interconversion (yeast)	-0.202297146
RV%	PWY-7269: NAD/NADP-NADH/NADPH mitochondrial interconversion (yeast)	0.105038107
sGaw%	PWY-7269: NAD/NADP-NADH/NADPH mitochondrial interconversion (yeast)	-0.313569908
Terhelés max. (Watt)	PWY-7269: NAD/NADP-NADH/NADPH mitochondrial interconversion (yeast)	0.159014354
VE max.	PWY-7269: NAD/NADP-NADH/NADPH mitochondrial interconversion (yeast)	0.223744472
VO2 max/kg	PWY-7269: NAD/NADP-NADH/NADPH mitochondrial interconversion (yeast)	0.137187733
O2/HR	PWY-7269: NAD/NADP-NADH/NADPH mitochondrial interconversion (yeast)	0.383531084
VE/VCO2	PWY-7269: NAD/NADP-NADH/NADPH mitochondrial interconversion (yeast)	-0.719429172	**
VE/VO2	PWY-7269: NAD/NADP-NADH/NADPH mitochondrial interconversion (yeast)	-0.571765912
FEV1%	PWY0-1298: superpathway of pyrimidine deoxyribonucleosides degradation	0.378100419
TLC%	PWY0-1298: superpathway of pyrimidine deoxyribonucleosides degradation	0.620612647	*
RV%	PWY0-1298: superpathway of pyrimidine deoxyribonucleosides degradation	0.512759385
sGaw%	PWY0-1298: superpathway of pyrimidine deoxyribonucleosides degradation	0.076090602
Terhelés max. (Watt)	PWY0-1298: superpathway of pyrimidine deoxyribonucleosides degradation	-0.39732299
VE max.	PWY0-1298: superpathway of pyrimidine deoxyribonucleosides degradation	-0.16848385
VO2 max/kg	PWY0-1298: superpathway of pyrimidine deoxyribonucleosides degradation	0.249585271
O2/HR	PWY0-1298: superpathway of pyrimidine deoxyribonucleosides degradation	-0.301803577
VE/VCO2	PWY0-1298: superpathway of pyrimidine deoxyribonucleosides degradation	0.063657187
VE/VO2	PWY0-1298: superpathway of pyrimidine deoxyribonucleosides degradation	0.330475836
FEV1%	REDCITCYC: TCA cycle VIII (helicobacter)	-0.273079741
TLC%	REDCITCYC: TCA cycle VIII (helicobacter)	-0.262820748
RV%	REDCITCYC: TCA cycle VIII (helicobacter)	-0.005688785
sGaw%	REDCITCYC: TCA cycle VIII (helicobacter)	-0.376682086
Terhelés max. (Watt)	REDCITCYC: TCA cycle VIII (helicobacter)	0.110232424
VE max.	REDCITCYC: TCA cycle VIII (helicobacter)	0.28125654
VO2 max/kg	REDCITCYC: TCA cycle VIII (helicobacter)	0.094939019
O2/HR	REDCITCYC: TCA cycle VIII (helicobacter)	0.451164766
VE/VCO2	REDCITCYC: TCA cycle VIII (helicobacter)	-0.587923829	*
VE/VO2	REDCITCYC: TCA cycle VIII (helicobacter)	-0.458792365
FEV1%	THISYN-PWY: superpathway of thiamin diphosphate biosynthesis I	-0.187885013
TLC%	THISYN-PWY: superpathway of thiamin diphosphate biosynthesis I	-0.171701441
RV%	THISYN-PWY: superpathway of thiamin diphosphate biosynthesis I	0.162421772
sGaw%	THISYN-PWY: superpathway of thiamin diphosphate biosynthesis I	0.069641246
Terhelés max. (Watt)	THISYN-PWY: superpathway of thiamin diphosphate biosynthesis I	0.229880891
VE max.	THISYN-PWY: superpathway of thiamin diphosphate biosynthesis I	0.349260296
VO2 max/kg	THISYN-PWY: superpathway of thiamin diphosphate biosynthesis I	0.08550364
O2/HR	THISYN-PWY: superpathway of thiamin diphosphate biosynthesis I	0.298426322
VE/VCO2	THISYN-PWY: superpathway of thiamin diphosphate biosynthesis I	-0.683338778	*
VE/VO2	THISYN-PWY: superpathway of thiamin diphosphate biosynthesis I	-0.467971911
