# Supplementary material for: Gut microbiome functionality might be associated with exercise tolerance and recurrence of resected early-stage lung cancer patients
Source: PLoS One. 2021 Nov 18;16(11):e0259898. doi: 10.1371/journal.pone.0259898 (PMC8601557; doi:10.1371/journal.pone.0259898)
Supplement: S5 Table — (XLSX) [file pone.0259898.s010.xlsx]

## Sheet: Sheet1
VO2 Prediction
Class	Feature	Group
Bacterial Species	Adlercreutzia equolifaciens	NUM
	Alistipes unclassified	NUM
	Eggerthella unclassified	DEN
	Gemella sanguinis	DEN
	Parabacteroides distasonis	DEN
	Parabacteroides merdae	DEN
Bacterial Phyla	Actinobacteria	NUM
	Euryarchaeota	NUM
	Bacteroidetes	DEN
	Proteobacteria	DEN
MetaCyc Pathways	GALACTUROCAT-PWY: D-galacturonate degradation I	NUM
	GLUDEG-I-PWY: GABA shunt	NUM
	1CMET2-PWY: N10-formyl-tetrahydrofolate biosynthesis	DEN
	ANAGLYCOLYSIS-PWY: glycolysis III (from glucose)	DEN
	ARG+POLYAMINE-SYN: superpathway of arginine and polyamine biosynthesis	DEN
	FAO-PWY: fatty acid &beta;-oxidation I	DEN
	FUCCAT-PWY: fucose degradation	DEN
Recurrence Prediction
Class	Feature	Group
Bacterial Species	Gemella sanguinis	NUM
	Odoribacter splanchnicus	DEN
	Olsenella unclassified	NUM
Bacterial Phyla	Actinobacteria	NUM
	Euryarchaeota	DEN
MetaCyc Pathways	PWY0-1061: superpathway of L-alanine biosynthesis	NUM
	ARG+POLYAMINE-SYN: superpathway of arginine and polyamine biosynthesis	DEN
OS Prediction
Class	Feature	Group
Bacterial Species	Alistipes finegoldii	NUM
	Olsenella unclassified	DEN
	Alistipes onderdonkii	DEN
	Sutterella wadsworthensis	NUM
	Granulicatella unclassified	DEN
	Turicibacter unclassified	DEN
Bacterial Phyla	Bacteroidetes	NUM
	Actinobacteria	DEN
MetaCyc Pathways	PWY-7228: superpathway of guanosine nucleotides de novo biosynthesis I	NUM
	PWY0-166: superpathway of pyrimidine deoxyribonucleotides de novo biosynthesis (E. coli)	DEN
	PWY-7229: superpathway of adenosine nucleotides de novo biosynthesis I	DEN
	PWY-6125: superpathway of guanosine nucleotides de novo biosynthesis II	NUM
	PWY-7184: pyrimidine deoxyribonucleotides de novo biosynthesis I	DEN
