# Supplementary material for: Gut microbiome functionality might be associated with exercise tolerance and recurrence of resected early-stage lung cancer patients
Source: PLoS One. 2021 Nov 18;16(11):e0259898. doi: 10.1371/journal.pone.0259898 (PMC8601557; doi:10.1371/journal.pone.0259898)
Supplement: S6 Table — (TSV) [file pone.0259898.s011.tsv]

Parameter	Feature	Correlation	Significance
FEV1%	Apiotrichum domesticum	-0.248652536
TLC%	Apiotrichum domesticum	0.001198915
RV%	Apiotrichum domesticum	0.061763773
sGaw%	Apiotrichum domesticum	0.667854378	*
Terhelés max. (Watt)	Apiotrichum domesticum	0.269797567
VE max.	Apiotrichum domesticum	-0.04560794
VO2 max/kg	Apiotrichum domesticum	0.169655688
O2/HR	Apiotrichum domesticum	-0.103102581
VE/VCO2	Apiotrichum domesticum	0.032271236
VE/VO2	Apiotrichum domesticum	-0.210492605
FEV1%	Aureobasidium microstictum	-0.668351018	*
TLC%	Aureobasidium microstictum	-0.710823624	*
RV%	Aureobasidium microstictum	-0.178209851
sGaw%	Aureobasidium microstictum	-0.026632294
Terhelés max. (Watt)	Aureobasidium microstictum	0.525087331
VE max.	Aureobasidium microstictum	0.713294006	*
VO2 max/kg	Aureobasidium microstictum	0.355702999
O2/HR	Aureobasidium microstictum	0.580145098
VE/VCO2	Aureobasidium microstictum	-0.191873572
VE/VO2	Aureobasidium microstictum	-0.223740662
FEV1%	Candida azymoides	-0.50586607
TLC%	Candida azymoides	-0.405386028
RV%	Candida azymoides	0.107884045
sGaw%	Candida azymoides	-0.579946688
Terhelés max. (Watt)	Candida azymoides	0.505269014
VE max.	Candida azymoides	0.619379626	*
VO2 max/kg	Candida azymoides	0.122174223
O2/HR	Candida azymoides	0.721875803	*
VE/VCO2	Candida azymoides	-0.648898875	*
VE/VO2	Candida azymoides	-0.54487398
FEV1%	Candida pseudolambica	-0.326642
TLC%	Candida pseudolambica	-0.105088298
RV%	Candida pseudolambica	0.253411634
sGaw%	Candida pseudolambica	-0.329771619
Terhelés max. (Watt)	Candida pseudolambica	0.243743153
VE max.	Candida pseudolambica	0.190610516
VO2 max/kg	Candida pseudolambica	0.709913547	*
O2/HR	Candida pseudolambica	0.190105142
VE/VCO2	Candida pseudolambica	-0.162358824
VE/VO2	Candida pseudolambica	-0.145012253
FEV1%	Cladophialophora sp	0.086228401
TLC%	Cladophialophora sp	0.149534619
RV%	Cladophialophora sp	-0.11040454
sGaw%	Cladophialophora sp	-0.036672875
Terhelés max. (Watt)	Cladophialophora sp	-0.162946548
VE max.	Cladophialophora sp	-0.652374795	*
VO2 max/kg	Cladophialophora sp	-0.518576383
O2/HR	Cladophialophora sp	-0.43779078
VE/VCO2	Cladophialophora sp	0.115183818
VE/VO2	Cladophialophora sp	-0.052443765
FEV1%	Cladosporium sphaerospermum	-0.532050156
TLC%	Cladosporium sphaerospermum	-0.482457242
RV%	Cladosporium sphaerospermum	-0.059871558
sGaw%	Cladosporium sphaerospermum	-0.132492792
Terhelés max. (Watt)	Cladosporium sphaerospermum	0.660571917	*
VE max.	Cladosporium sphaerospermum	0.285016953
VO2 max/kg	Cladosporium sphaerospermum	0.129984574
O2/HR	Cladosporium sphaerospermum	0.424695821
VE/VCO2	Cladosporium sphaerospermum	-0.209343378
VE/VO2	Cladosporium sphaerospermum	-0.502614985
FEV1%	Hyphopichia burtonii	0.679881967	*
TLC%	Hyphopichia burtonii	0.670914466	*
RV%	Hyphopichia burtonii	0.451715132
sGaw%	Hyphopichia burtonii	0.293512589
Terhelés max. (Watt)	Hyphopichia burtonii	-0.514247587
VE max.	Hyphopichia burtonii	-0.224654273
VO2 max/kg	Hyphopichia burtonii	0.075188177
O2/HR	Hyphopichia burtonii	-0.267815005
VE/VCO2	Hyphopichia burtonii	0.108242207
VE/VO2	Hyphopichia burtonii	0.168944427
FEV1%	Kazachstania barnettii	0.378887811
TLC%	Kazachstania barnettii	0.003279431
RV%	Kazachstania barnettii	-0.315939322
sGaw%	Kazachstania barnettii	0.283538525
Terhelés max. (Watt)	Kazachstania barnettii	-0.593109591
VE max.	Kazachstania barnettii	-0.335773145
VO2 max/kg	Kazachstania barnettii	-0.621229603	*
O2/HR	Kazachstania barnettii	-0.569160146
VE/VCO2	Kazachstania barnettii	0.504977265
VE/VO2	Kazachstania barnettii	0.738090425	**
FEV1%	Mortierella sp	-0.289215328
TLC%	Mortierella sp	-0.238446389
RV%	Mortierella sp	-0.09324833
sGaw%	Mortierella sp	-0.37562796
Terhelés max. (Watt)	Mortierella sp	0.364798674
VE max.	Mortierella sp	0.654306878	*
VO2 max/kg	Mortierella sp	-0.14399727
O2/HR	Mortierella sp	0.642834296	*
VE/VCO2	Mortierella sp	-0.591311111
VE/VO2	Mortierella sp	-0.408532321
FEV1%	Mucor circinelloides	0.412025105
TLC%	Mucor circinelloides	0.651871032	*
RV%	Mucor circinelloides	0.673248766	*
sGaw%	Mucor circinelloides	0.275722623
Terhelés max. (Watt)	Mucor circinelloides	-0.55615027
VE max.	Mucor circinelloides	-0.102209318
VO2 max/kg	Mucor circinelloides	0.45195213
O2/HR	Mucor circinelloides	0.055203032
VE/VCO2	Mucor circinelloides	0.195763063
VE/VO2	Mucor circinelloides	0.055186547
FEV1%	Penicillium glandicola	-0.056078004
TLC%	Penicillium glandicola	0.221918924
RV%	Penicillium glandicola	0.341534567
sGaw%	Penicillium glandicola	0.067087537
Terhelés max. (Watt)	Penicillium glandicola	-0.078542575
VE max.	Penicillium glandicola	0.124377894
VO2 max/kg	Penicillium glandicola	0.716142302	*
O2/HR	Penicillium glandicola	0.089376752
VE/VCO2	Penicillium glandicola	0.008152999
VE/VO2	Penicillium glandicola	0.002124641
FEV1%	Saitozyma podzolica	0.119591386
TLC%	Saitozyma podzolica	-0.017600291
RV%	Saitozyma podzolica	-0.175305865
sGaw%	Saitozyma podzolica	-0.281694525
Terhelés max. (Watt)	Saitozyma podzolica	-0.225627354
VE max.	Saitozyma podzolica	-0.249393116
VO2 max/kg	Saitozyma podzolica	-0.708123498	*
O2/HR	Saitozyma podzolica	-0.090809476
VE/VCO2	Saitozyma podzolica	-0.060437033
VE/VO2	Saitozyma podzolica	-0.01950729
FEV1%	Torulaspora delbrueckii	0.123765147
TLC%	Torulaspora delbrueckii	0.450120244
RV%	Torulaspora delbrueckii	0.585077514
sGaw%	Torulaspora delbrueckii	0.666468978	*
Terhelés max. (Watt)	Torulaspora delbrueckii	0.147056788
VE max.	Torulaspora delbrueckii	0.098481593
VO2 max/kg	Torulaspora delbrueckii	0.309182827
O2/HR	Torulaspora delbrueckii	0.059329764
VE/VCO2	Torulaspora delbrueckii	-0.128892585
VE/VO2	Torulaspora delbrueckii	-0.258857748
FEV1%	Trichoderma spirale	-0.058655472
TLC%	Trichoderma spirale	-0.178007262
RV%	Trichoderma spirale	-0.245151961
sGaw%	Trichoderma spirale	-0.350224249
Terhelés max. (Watt)	Trichoderma spirale	-0.064108101
VE max.	Trichoderma spirale	-0.024363202
VO2 max/kg	Trichoderma spirale	-0.660638235	*
O2/HR	Trichoderma spirale	-0.025190352
VE/VCO2	Trichoderma spirale	-0.21063487
VE/VO2	Trichoderma spirale	0.008416858
FEV1%	Wallemia mellicola	0.123765147
TLC%	Wallemia mellicola	0.450120244
RV%	Wallemia mellicola	0.585077514
sGaw%	Wallemia mellicola	0.666468978	*
Terhelés max. (Watt)	Wallemia mellicola	0.147056788
VE max.	Wallemia mellicola	0.098481593
VO2 max/kg	Wallemia mellicola	0.309182827
O2/HR	Wallemia mellicola	0.059329764
VE/VCO2	Wallemia mellicola	-0.128892585
VE/VO2	Wallemia mellicola	-0.258857748
FEV1%	Yarrowia lipolytica	-0.053805628
TLC%	Yarrowia lipolytica	-0.287820815
RV%	Yarrowia lipolytica	-0.517525431
sGaw%	Yarrowia lipolytica	-0.231929791
Terhelés max. (Watt)	Yarrowia lipolytica	0.01739871
VE max.	Yarrowia lipolytica	-0.12285932
VO2 max/kg	Yarrowia lipolytica	-0.761116412	**
O2/HR	Yarrowia lipolytica	0.084652019
VE/VCO2	Yarrowia lipolytica	0.046626438
VE/VO2	Yarrowia lipolytica	-0.074229952
